# Supplementary material for: Molecular characterization of the 2022 Sudan virus disease outbreak in Uganda
Source: J Virol. 2023 Sep 26;97(10):e00590-23. doi: 10.1128/jvi.00590-23 (PMC10617429; doi:10.1128/jvi.00590-23)
Supplement: Supplemental Table S1 — SUDV amplicon primers for minion sequencing. [file jvi.00590-23-s0005.xlsx]

## Sheet: Sheet1
			Supplemental Table 1: SUDV amplicon primers for minion sequencing
			Primer Name	Pool Number	Primer Direction	Primer Sequence
			SUDV_2022_1_LEFT	1	+	GATCTCATCATTTACCAATTGGAGACA
			SUDV_2022_1_RIGHT	1	-	CAACTTCAGATTGCCCTCCCAG
			SUDV_2022_2_LEFT	2	+	CATCACACGCTAACTACTAAGGGT
			SUDV_2022_2_RIGHT	2	-	AACAATTCATCCAGACGGTGCA
			SUDV_2022_3_LEFT	1	+	TGCAGTTCAATACTTAGAGGGCC
			SUDV_2022_3_RIGHT	1	-	GACCATGTGCATCCCCTGAT
			SUDV_2022_4_LEFT	2	+	CACATGATGGTGATCTTCCGCT
			SUDV_2022_4_RIGHT	2	-	CAGTTGCAACACCCAAAGCAAT
			SUDV_2022_5_LEFT	1	+	CTCCATTTGCACGTCTCCTCAA
			SUDV_2022_5_RIGHT	1	-	GGCCCGGGAAATGGAATATCAT
			SUDV_2022_6_LEFT	2	+	TGGTAACCTTGAGGAAAGAGCG
			SUDV_2022_6_RIGHT	2	-	GGTCAACTCCGGCACCTTTTTC
			SUDV_2022_7_LEFT	1	+	AGAGCAAGGAGAGAGCAGCT
			SUDV_2022_7_RIGHT	1	-	CAGAACCTTGACCATCTACAGCA
			SUDV_2022_8_LEFT	2	+	ACCAGCACCAGTCTACAAGGAT
			SUDV_2022_8_RIGHT	2	-	CCTCAGTCATGTTGAAGAACAGC
			SUDV_2022_9_LEFT_updated	1	+	TTATCTGGTCATTGATGGCCAGC
			SUDV_2022_9_RIGHT	1	-	ATCCTAAGCTCTATAGAATTCATCAGGA
			SUDV_2022_10_LEFT	2	+	ACCCATACCGCAAGAATAATTATTTAGT
			SUDV_2022_10_RIGHT	2	-	GGGCAGGACTTGGTTTGTTTTC
			SUDV_2022_11_LEFT	1	+	CGAAGTGTCTGGCTGGTTTTCT
			SUDV_2022_11_RIGHT	1	-	ATATGCTTCTGTTGCTGCAGC
			SUDV_2022_12_LEFT	2	+	CTGTGCCGAAATGGTTGCAAAA
			SUDV_2022_12_RIGHT	2	-	CAAGCTTGCTTGGAATTCTGCA
			SUDV_2022_13_LEFT	1	+	ATGACCATCTCCCAGGATTTGG
			SUDV_2022_13_RIGHT	1	-	AGTCTAACTTGATTTTGAACAGTCATAAGT
			SUDV_2022_14_LEFT	2	+	GGCCCTTGGGCTAAAAATATGATAC
			SUDV_2022_14_RIGHT	2	-	TAGCCAATGTCAGCATAGGCAG
			SUDV_2022_15_LEFT	1	+	ACCTTCATCTCATTTAAACAAATTTAGGAC
			SUDV_2022_15_RIGHT	1	-	AAATGGGTGATCGTATAAGATGCG
			SUDV_2022_16_LEFT	2	+	CCTATTTGGTTGCCACTCGGAA
			SUDV_2022_16_RIGHT	2	-	AAACATGCCCTTTCTTTCCCGT
			SUDV_2022_17_LEFT	1	+	AACCTTTCAGGAGCACTTCGTC
			SUDV_2022_17_RIGHT	1	-	GGAGGTGTTTCTCTCACTTTGTGA
			SUDV_2022_18_LEFT	2	+	ACACCAGATTATGATGATTGTCATTCA
			SUDV_2022_18_RIGHT	2	-	ATTTGAGAAGGAGGCTGAGGGA
			SUDV_2022_19_LEFT	1	+	AATCAGTGTCCGATGTTCACCC
			SUDV_2022_19_RIGHT	1	-	GCATGGAAAAGGCCTTTTGGAA
			SUDV_2022_20_LEFT	2	+	TCCAATTGCCCAGGGACAAATT
			SUDV_2022_20_RIGHT	2	-	TTTGTGAACATAGCGGCACCTT
			SUDV_2022_21_LEFT	1	+	AAATAAAGAAGCCGGACGGGAG
			SUDV_2022_21_RIGHT	1	-	GCCTGTCCAGACGAACAAAAGT
			SUDV_2022_22_LEFT	2	+	TGGAGTATGAAATCGAAAATTTTGGTG
			SUDV_2022_22_RIGHT	2	-	CCATCCCAGGGGAATTCTTTGG
			SUDV_2022_23_LEFT	1	+	GATGCGGCATCGTCGAGAATTA
			SUDV_2022_23_RIGHT	1	-	GAGAGTGGGTGCTTCTGTTGTT
			SUDV_2022_24_LEFT	2	+	CCACACATCAGGTCCATCAGTG
			SUDV_2022_24_RIGHT	2	-	GCAAGTTGCCTAAGTCCACAGA
			SUDV_2022_25_LEFT	1	+	ATTGCCTGGATCCCGTACTTTG
			SUDV_2022_25_RIGHT	1	-	TTCCAGTAATGCCTATTCCTGCA
			SUDV_2022_26_LEFT	2	+	CGACAACCCCTTACCTAATCAGG
			SUDV_2022_26_RIGHT	2	-	TCCTGAATATGAATGTGTAGGTGGA
			SUDV_2022_27_LEFT	1	+	AGTTCCTTCCCAAGAATAATATTGATGAA
			SUDV_2022_27_RIGHT	1	-	CCTTTCTTATGGAAAACCGTAGGGA
			SUDV_2022_28_LEFT	2	+	GACAAGATCCATTTCCCGGGAT
			SUDV_2022_28_RIGHT	2	-	ACTTCATTAATATTCTGATTGGCCCAAA
			SUDV_2022_29_LEFT	1	+	CTACGGCTGATGACTTCAAGCA
			SUDV_2022_29_RIGHT	1	-	GCAAGTAAGCGTAGGCCTGATA
			SUDV_2022_30_LEFT	2	+	TGTTTATATCTGCTTTCCTCCATGTAG
			SUDV_2022_30_RIGHT	2	-	AACGATCCTAACACTCTTACTGACT
			SUDV_2022_31_LEFT	1	+	CAAAACAATCTCCCCTTATTCAATATGAAA
			SUDV_2022_31_RIGHT	1	-	TGAAGTCAATCTTGGAACCTTCTCA
			SUDV_2022_32_LEFT	2	+	AGGGTAGTCCTACACGTCCTATAT
			SUDV_2022_32_RIGHT	2	-	TGTTATGATGCTAAACAATTACTTGCAGA
			SUDV_2022_33_LEFT	1	+	CCCACCGGGAATAGAAATTAGAACA
			SUDV_2022_33_RIGHT	1	-	TGACGTCAAACTCAAGTCCAGC
			SUDV_2022_34_LEFT	2	+	CAGGCCGGTACAACTTGGTAAC
			SUDV_2022_34_RIGHT	2	-	TCGTTGAGTTCTCATGTTGAAGTGA
			SUDV_2022_35_LEFT	1	+	CATTCCCTCATTGAGCCGCTAT
			SUDV_2022_35_RIGHT	1	-	TGATCAATGAAGTAATGCTTGACGG
			SUDV_2022_36_LEFT	2	+	CCTGGTCCTGTCAAATTCTCCC
			SUDV_2022_36_RIGHT	2	-	TGACTACTCTTTGAACATGGAAAGTTAT
			SUDV_2022_37_LEFT	1	+	TCACCTGTATAGCATGACCCTAGT
			SUDV_2022_37_RIGHT	1	-	ACGGCATGTCCTTAGTTTAGGG
			SUDV_2022_38_LEFT	2	+	GTCTTCCCCAATTGTCTTAGACCA
			SUDV_2022_38_RIGHT	2	-	TGCCAGAAGAATAGAGCAGATAGAT
			SUDV_2022_39_LEFT	1	+	ACACAGGAAGGAGTAATTACAGATCA
			SUDV_2022_39_RIGHT	1	-	ACTCAGCAATCAGAAGGGTATTAAAAC
			SUDV_2022_40_LEFT	2	+	AGGACACACACATATTATTTCAGTCTCT
			SUDV_2022_40_RIGHT	2	-	ATCGGAGTCTGAGCAACAGTTG
			SUDV_2022_41_LEFT	1	+	AACATTGCGTGAACTCCTCCTT
			SUDV_2022_41_RIGHT	1	-	GGATGATCCAAATGGTAAAATTCCCA
			SUDV_2022_42_LEFT	2	+	CGCCGGGATTGAATTCCTACAT
			SUDV_2022_42_RIGHT	2	-	TCCTGGTTAAATAAGGCAATTTTCCA
			SUDV_2022_43_LEFT	1	+	AGGTACTTATTGCCCCAGAATCG
			SUDV_2022_43_RIGHT	1	-	AACATGCATGTAACATTGCGGA
			SUDV_2022_44_LEFT	2	+	AGCTCCCTTCATCAACTATTGCA
			SUDV_2022_44_RIGHT	2	-	ACTTGTGACTTTGGCCAAGCTA
			SUDV_2022_45_LEFT	1	+	CCACTAGAATCTAGTCCGAATGAGC
			SUDV_2022_45_RIGHT	1	-	GCCAATTGTCCAAGGTCTGAAC
			SUDV_2022_46_LEFT	2	+	GTGTTGCAGCTGCCTTTCATAC
			SUDV_2022_46_RIGHT	2	-	TTGCCGAAAGTGTGATACTCCT
			SUDV_2022_47_LEFT	1	+	GCGGGTTAAATGTCCCTGGATC
			SUDV_2022_47_RIGHT	1	-	GCTTCCATTAAAGCTGGGTCAC
			SUDV_2022_48_LEFT	2	+	GGAGAGGCTCAGAAAAATAACGC
			SUDV_2022_48_RIGHT	2	-	ATAGCGGGCTGACCTATCTTGT
			SUDV_2022_49_LEFT	1	+	CTGATGCGTCTAGATTGGGGTG
			SUDV_2022_49_RIGHT	1	-	TTGCTATCACGTGCAGCCTG
			SUDV_2022_50_LEFT	2	+	AACCGCATGAGTAACACAGCAA
			SUDV_2022_50_RIGHT	2	-	CCGGATAAATGTGGCAACCGTA
			SUDV_2022_51_LEFT	1	+	TGCAACTTATCGATTGACAGTCCT
			SUDV_2022_51_RIGHT	1	-	CCATCAACCTGGACATGACACT
			SUDV_2022_52_LEFT	2	+	TCGGACTCACAGAATTTCTATACTATCT
			SUDV_2022_52_RIGHT_updated	2	-	TTGAAGAGCATTTCTCTCCAGATC
			SUDV_2022_53_LEFT	1	+	CCTGGCGAATTTTTGAACCGAG
			SUDV_2022_53_RIGHT	1	-	TTTTTGTAGGAGGCTCGGTTGC
			SUDV_2022_54_LEFT	2	+	GAAACGACAGAACGACCACCAC
			SUDV_2022_54_RIGHT	2	-	CCCTTCTGCTAGGGTTACAGCT
			SUDV_2022_55_LEFT	1	+	TGGTTGATACTACCATATATTGTCGCT
			SUDV_2022_55_RIGHT	1	-	TCTGTAGTTTCAGCATCCATGGT
			SUDV_2022_56_LEFT	2	+	ACACACCGAGATTGGTTTTCAAA
			SUDV_2022_56_RIGHT	2	-	TGTACTTGCTGTTGAAGAGCACA
			SUDV_2022_57_LEFT	1	+	AATCTACTTTCAACCTTGAGAACTACTC
			SUDV_2022_57_RIGHT	1	-	AAGAGCCCGTATAACCAACTCAA
			SUDV_2022_58_LEFT	2	+	GTCGAACCCAGACTTATCATTTCAT
			SUDV_2022_58_RIGHT	2	-	GATCCTCAATGTGGTCCCTTGC
			SUDV_2022_59_LEFT	1	+	GTCTAATTCTAACTGCACCAAAGGC
			SUDV_2022_59_RIGHT	1	-	TGTTAGAAATAATCTGTCATGTGAAACACA
			SUDV_2022_60_LEFT	2	+	GCTAAGTCGTTGCCCTAGTTCA
			SUDV_2022_60_RIGHT	2	-	TTTTCCTGGCGAGGTCAAGATC
