# Supplementary material for: Molecular characterization of the 2022 Sudan virus disease outbreak in Uganda
Source: J Virol. 2023 Sep 26;97(10):e00590-23. doi: 10.1128/jvi.00590-23 (PMC10617429; doi:10.1128/jvi.00590-23)
Supplement: Supplemental Table S2 — Strength of Bayesian model fit. [file jvi.00590-23-s0006.xlsx]

## Sheet: Sheet1
		Supplemental Table 2: Strength of Bayesian Model Fit.
		Clock Model, Inter-Outbreak Rates	Loglikelihood Stepping Stone		Loglikelihood Path Sampling
			Average	Standard Deviation	Average	Standard Deviation
		Fixed Local Clock, Skygrid 94 parameters	-33055.8	0.417398	-33055.9	0.420906
		Relaxed Clock (UCLN), constant population	-32893.3	341.474	-32924.2	279.61
		Relaxed Clock (UCLN) - Skygrid 94 parameters	-33064.7	0.791112	-33064.9	0.36016
		Strict Clock (UCLN) - Skygrid 94 parameters	-33056.6	0.642652	-33056.8	0.54026
		Bayes Factor - Stepping Stone
			FLC, Skygrid	Strict Clock, Skygrid	UCLN, constant
		FLC, Skygrid
		Strict clock, Skygrid	0.814799
		UCLN, Constant	-162.524	-163.339
		UCLN, Skygrid	8.84534	8.03054	171.369
		Bayes Factor - Path Sampling
			FLC, Skygrid	Strict Clock, Skygrid	UCLN, constant
		FLC, Skygrid
		Strict clock, Skygrid	0.890123
		UCLN, Constant	-131.725	-132.615
		UCLN, Skygrid	9.00566	8.11554	140.73
		Clock Model, Intra-Outbreak Rates	Loglikelihood Stepping Stone		Loglikelihood Path Sampling
			Average	Standard Deviation	Average	Standard Deviation
		Relaxed Clock (UCLN) - Skygrid, 594 parameters	did not converge		did not converge
		Relaxed Clock (UCLN) - Skygrid, 94 parameters	did not converge		did not converge
		Relaxed Clock (UCLN), constant population	-36896.9	0.972929	-36896.9	0.826396
		Relaxed Clock (UCLN), exponential population	-36877.6	0.878637	-36877.3	0.883515
		Bayes Factor - Stepping Stone
			UCLN, Skygrid 594	UCLN, Skygrid 94	UCLN, Exponential
		UCLN, Skygrid 594 parameters
		UCLN, Skygrid 94 parameters
		UCLN, Exponential
		UCLN, Constant			19.2971
		Bayes Factor - Path Sampling
			UCLN, Skygrid 594	UCLN, Skygrid 94	UCLN, Exponential
		UCLN, Skygrid 594 parameters
		UCLN, Skygrid 94 parameters
		UCLN, Exponential
		UCLN, Constant			19.6648
